# Supplementary material for: Tumorigenicity-associated characteristics of human iPS cell lines
Source: PLoS One. 2018 Oct 4;13(10):e0205022. doi: 10.1371/journal.pone.0205022 (PMC6171902; doi:10.1371/journal.pone.0205022)
Supplement: S4 Table — (XLSX) [file pone.0205022.s004.xlsx]

## Sheet: Sheet1
Table S4 Genes correlated to tumor incidence and latency in hiPSCs
Gene Name	Gene Symbol	Probe Set ID	Tumor Incidence rspearman	Tumor Latency rspearman
phosphatidylinositol-5-phosphate 4-kinase, type II, beta	PIP4K2B	1553048_a_at	-0.49277	0.505006
ankyrin repeat domain 13C	ANKRD13C	1554471_a_at	-0.506118	0.523026
neuroligin 4, X-linked	NLGN4X	1554689_a_at	0.628476	-0.604894
pyruvate dehydrogenase (lipoamide) alpha 1	PDHA1	1555864_s_at	0.708565	-0.572859
taxilin gamma	TXLNG	1557954_at	0.608454	-0.555506
ankyrin repeat domain 32	ANKRD32	1558076_at	-0.519466	0.678532
phosphoinositide-3-kinase, regulatory subunit 2 (beta)	PIK3R2	1568629_s_at	0.54505	-0.501446
zinc finger protein 677	ZNF677	1569039_s_at	-0.476085	0.693882
tetratricopeptide repeat domain 3	TTC3	1569472_s_at	-0.522803	0.474972
Septin 7 pseudogene 2	SEPT7P2	1569973_at	-0.516129	0.564405
microtubule-associated protein, RP/EB family, member 1	MAPRE1	200713_s_at	0.505006	-0.570857
chaperonin containing TCP1, subunit 7 (eta)	CCT7	200812_at	0.698554	-0.664294
chaperonin containing TCP1, subunit 4 (delta)	CCT4	200877_at	0.558398	-0.479422
inner membrane protein, mitochondrial	IMMT	200955_at	0.645161	-0.497442
eukaryotic translation initiation factor 1A, X-linked	EIF1AX	201017_at	0.675195	-0.480089
general transcription factor IIi /// general transcription factor IIi, pseudogene 1 /// general transcription factor II, i, pseudogene	GTF2I /// GTF2IP1 /// LOC100093631	201065_s_at	-0.482759	0.639155
guanine nucleotide binding protein (G protein), alpha inhibiting activity polypeptide 3	GNAI3	201180_s_at	0.48832	-0.493437
proteasome (prosome, macropain) 26S subunit, non-ATPase, 1	PSMD1	201199_s_at	0.491657	-0.594216
plastin 3	PLS3	201215_at	0.798665	-0.539488
heterogeneous nuclear ribonucleoprotein A/B	HNRNPAB	201277_s_at	0.51168	-0.648276
ornithine decarboxylase antizyme 2	OAZ2	201365_at	0.738598	-0.729032
ATPase, H+ transporting, lysosomal accessory protein 2	ATP6AP2	201443_s_at	0.588432	-0.489433
TIA1 cytotoxic granule-associated RNA binding protein	TIA1	201448_at	-0.606229	0.607119
protein phosphatase 1, regulatory (inhibitor) subunit 11	PPP1R11	201500_s_at	0.865406	-0.661624
ADP-ribosylation factor 5	ARF5	201526_at	0.608454	-0.661624
lysosomal-associated membrane protein 1	LAMP1	201553_s_at	0.515017	-0.50812
insulin induced gene 1	INSIG1	201626_at	-0.472747	0.771301
tumor protein D52	TPD52	201690_s_at	0.721913	-0.47475
Smg-7 homolog, nonsense mediated mRNA decay factor (C. elegans)	SMG7	201794_s_at	-0.546162	0.576418
tubulin folding cofactor B	TBCB	201804_x_at	0.558398	-0.574861
lysophosphatidylcholine acyltransferase 1	LPCAT1	201818_at	0.491657	-0.597553
family with sequence similarity 32, member A	FAM32A	201863_at	0.595106	-0.608231
peroxiredoxin 4	PRDX4	201923_at	0.538376	-0.678309
spermine synthase	SMS	202043_s_at	0.648498	-0.506785
uracil-DNA glycosylase	UNG	202330_s_at	0.541713	-0.6703
glucosamine-6-phosphate deaminase 1	GNPDA1	202382_s_at	0.665184	-0.661624
brain protein 44	BRP44	202427_s_at	0.57842	-0.683648
suppression of tumorigenicity 5	ST5	202440_s_at	0.668521	-0.609566
eukaryotic translation initiation factor 2B, subunit 2 beta, 39kDa	EIF2B2	202461_at	0.508343	-0.529477
transmembrane protein 147	TMEM147	202475_at	0.505006	-0.563515
AFG3 ATPase family gene 3-like 2 (S. cerevisiae)	AFG3L2	202486_at	0.718576	-0.644271
solute carrier family 39 (zinc transporter), member 4 /// solute carrier family 39 (zinc transporter), member 7	SLC39A4 /// SLC39A7	202667_s_at	0.484983	-0.570857
cell division cycle 16 homolog (S. cerevisiae)	CDC16	202717_s_at	0.688543	-0.646941
solute carrier family 25 (mitochondrial carrier; adenine nucleotide translocator), member 4	SLC25A4	202825_at	0.608454	-0.514794
hypoxanthine phosphoribosyltransferase 1	HPRT1	202854_at	0.561735	-0.558843
cell division cycle 20 homolog (S. cerevisiae)	CDC20	202870_s_at	0.631813	-0.601557
unc-13 homolog B (C. elegans)	UNC13B	202893_at	0.608454	-0.612236
four and a half LIM domains 2	FHL2	202949_s_at	0.655172	-0.558176
family with sequence similarity 13, member A	FAM13A	202972_s_at	-0.529477	0.575083
pyruvate dehydrogenase complex, component X	PDHX	203067_at	0.525028	-0.500111
DEAH (Asp-Glu-Ala-His) box polypeptide 8	DHX8	203334_at	0.581758	-0.586874
cell division cycle 40 homolog (S. cerevisiae)	CDC40	203377_s_at	-0.489433	0.640489
chibby homolog 1 (Drosophila)	CBY1	203450_at	0.608454	-0.689655
syntaxin 4	STX4	203530_s_at	0.585095	-0.622247
oral-facial-digital syndrome 1	OFD1	203569_s_at	0.72525	-0.512125
FANCD2/FANCI-associated nuclease 1	FAN1	203678_at	0.598443	-0.479422
frizzled homolog 7 (Drosophila)	FZD7	203705_s_at	0.765295	-0.542158
zinc finger protein 263	ZNF263	203707_at	0.478309	-0.532147
M-phase phosphoprotein 6	MPHOSPH6	203740_at	0.711902	-0.49277
secretogranin V (7B2 protein)	SCG5	203889_at	0.842047	-0.610901
kelch-like 20 (Drosophila)	KLHL20	204177_s_at	0.498331	-0.515462
acyl-CoA thioesterase 8	ACOT8	204212_at	0.528365	-0.592881
pim-2 oncogene	PIM2	204269_at	0.468298	-0.705006
src kinase associated phosphoprotein 2	SKAP2	204361_s_at	-0.496107	0.582425
LIM domain only 3 (rhombotin-like 2)	LMO3	204424_s_at	-0.506118	0.687208
LSM7 homolog, U6 small nuclear RNA associated (S. cerevisiae)	LSM7	204559_s_at	0.474972	-0.673637
protein (peptidylprolyl cis/trans isomerase) NIMA-interacting, 4 (parvulin)	PIN4	204571_x_at	0.745273	-0.701001
cell division cycle 25 homolog A (S. pombe)	CDC25A	204695_at	0.561735	-0.668298
isoleucyl-tRNA synthetase	IARS	204744_s_at	0.645161	-0.534816
nucleosome assembly protein 1-like 3	NAP1L3	204749_at	0.658509	-0.633593
immature colon carcinoma transcript 1	ICT1	204868_at	0.575083	-0.504783
radixin	RDX	204969_s_at	-0.536151	0.664516
Alport syndrome, mental retardation, midface hypoplasia and elliptocytosis chromosomal region gene 1	AMMECR1	204976_s_at	0.665184	-0.503448
vaccinia related kinase 2	VRK2	205126_at	-0.566185	0.705895
phosphatidylinositol glycan anchor biosynthesis, class A	PIGA	205281_s_at	0.631813	-0.581535
diaphanous homolog 2 (Drosophila)	DIAPH2	205603_s_at	0.561735	-0.524805
histone deacetylase 9	HDAC9	205659_at	-0.482759	0.707898
ubiquitin family domain containing 1	UBFD1	205687_at	0.505006	-0.762403
G protein-coupled receptor 64	GPR64	206002_at	0.508343	-0.645606
KIAA1009	KIAA1009	206005_s_at	-0.579533	0.503671
tRNA aspartic acid methyltransferase 1	TRDMT1	206308_at	0.515017	-0.715684
absent in melanoma 2	AIM2	206513_at	-0.489433	0.510345
transcription factor binding to IGHM enhancer 3	TFE3	206649_s_at	0.498331	-0.578198
polymerase (RNA) III (DNA directed) polypeptide G (32kD)	POLR3G	206653_at	-0.692992	0.586429
polymerase (RNA) III (DNA directed) polypeptide G (32kD)	POLR3G	206654_s_at	-0.659622	0.499666
G protein-coupled receptor 143	GPR143	206696_at	0.711902	-0.616908
heterogeneous nuclear ribonucleoprotein A3 /// heterogeneous nuclear ribonucleoprotein A3 pseudogene 1	HNRNPA3 /// HNRNPA3P1	206809_s_at	0.484983	-0.584872
male-specific lethal 3 homolog (Drosophila)	MSL3	207551_s_at	0.668521	-0.520801
NGFI-A binding protein 1 (EGR1 binding protein 1)	NAB1	208047_s_at	-0.516129	0.597775
zinc finger (CCCH type), RNA-binding motif and serine/arginine rich 2	ZRSR2	208174_x_at	0.645161	-0.570189
poly (ADP-ribose) polymerase 1	PARP1	208644_at	0.528365	-0.480089
minichromosome maintenance complex component 7	MCM7	208795_s_at	0.561735	-0.476752
ATP synthase, H+ transporting, mitochondrial F1 complex, gamma polypeptide 1	ATP5C1	208870_x_at	0.528365	-0.500779
dimethylarginine dimethylaminohydrolase 1	DDAH1	209094_at	0.521691	-0.499444
tetraspanin 6	TSPAN6	209108_at	0.698554	-0.619577
tetraspanin 6	TSPAN6	209109_s_at	0.478309	-0.602225
apoptosis antagonizing transcription factor	AATF	209165_at	0.471635	-0.480089
glycoprotein M6B	GPM6B	209167_at	0.665184	-0.567519
glycoprotein M6B	GPM6B	209169_at	0.661846	-0.566852
GPN-loop GTPase 1	GPN1	209313_at	0.685206	-0.509455
phosphorylase kinase, alpha 2 (liver)	PHKA2	209439_s_at	0.69188	-0.483426
phosphoribosyl pyrophosphate synthetase 1	PRPS1	209440_at	0.658509	-0.470078
emerin	EMD	209477_at	0.558398	-0.485428
oxysterol binding protein-like 3	OSBPL3	209627_s_at	-0.46941	0.612458
transmembrane protein 47	TMEM47	209655_s_at	0.802002	-0.569522
transmembrane protein 47	TMEM47	209656_s_at	0.738598	-0.628921
cell division cycle 16 homolog (S. cerevisiae)	CDC16	209658_at	0.565072	-0.749722
cell division cycle 16 homolog (S. cerevisiae)	CDC16	209659_s_at	0.575083	-0.759066
KIAA0922	KIAA0922	209760_at	-0.496107	0.52703
golgi SNAP receptor complex member 2	GOSR2	210009_s_at	0.548387	-0.607564
ilvB (bacterial acetolactate synthase)-like	ILVBL	210624_s_at	0.671858	-0.566852
POM121 and ZP3 fusion	POMZP3	210910_s_at	0.625139	-0.592881
receptor tyrosine kinase-like orphan receptor 1	ROR1	211057_at	0.718576	-0.476085
CD47 molecule	CD47	211075_s_at	0.60178	-0.749722
presenilin 2 (Alzheimer disease 4)	PSEN2	211373_s_at	0.608454	-0.476752
POZ (BTB) and AT hook containing zinc finger 1	PATZ1	211391_s_at	-0.519466	0.589099
platelet-activating factor acetylhydrolase 1b, regulatory subunit 1 (45kDa)	PAFAH1B1	211547_s_at	-0.576196	0.478309
tubulin folding cofactor B	TBCB	211759_x_at	0.515017	-0.596218
G protein-coupled receptor 107	GPR107	211977_at	0.551724	-0.576863
complement component 1, r subcomponent	C1R	212067_s_at	0.625139	-0.596218
paternally expressed 10	PEG10	212092_at	-0.626251	0.582425
prolyl endopeptidase-like	PREPL	212216_at	0.555061	-0.490768
PPPDE peptidase domain containing 1	PPPDE1	212371_at	0.505006	-0.498109
radixin	RDX	212398_at	-0.61624	0.679867
TBC1 domain family, member 2B	TBC1D2B	212796_s_at	0.471635	-0.468743
nuclear factor of activated T-cells, cytoplasmic, calcineurin-dependent 2 interacting protein	NFATC2IP	212808_at	-0.476085	0.469633
cordon-bleu homolog (mouse)	COBL	213050_at	0.515017	-0.635595
ATG4 autophagy related 4 homolog A (S. cerevisiae)	ATG4A	213115_at	0.548387	-0.48743
malate dehydrogenase 2, NAD (mitochondrial)	MDH2	213333_at	0.802002	-0.471413
ribosomal protein S4, X-linked	RPS4X	213347_x_at	0.478309	-0.531479
ATP synthase, H+ transporting, mitochondrial F1 complex, gamma polypeptide 1	ATP5C1	213366_x_at	0.515017	-0.590879
CD47 molecule	CD47	213857_s_at	0.491657	-0.529477
zinc finger (CCCH type), RNA-binding motif and serine/arginine rich 2	ZRSR2	213876_x_at	0.688543	-0.607564
ribosomal protein S16	RPS16	213890_x_at	0.541713	-0.481424
DEAD (Asp-Glu-Ala-Asp) box polypeptide 17	DDX17	213998_s_at	-0.619577	0.521023
twinfilin, actin-binding protein, homolog 1 (Drosophila)	TWF1	214007_s_at	-0.49277	0.574416
far upstream element (FUSE) binding protein 1	FUBP1	214093_s_at	-0.479422	0.677864
Alstrom syndrome 1	ALMS1	214221_at	0.555061	-0.561513
protein (peptidylprolyl cis/trans isomerase) NIMA-interacting, 4 (parvulin)	PIN4	214224_s_at	0.611791	-0.599555
Yip1 domain family, member 1	YIPF1	214733_s_at	0.608454	-0.684983
RNA binding motif protein 10	RBM10	215089_s_at	0.675195	-0.6703
integrin, alpha 6	ITGA6	215177_s_at	-0.596218	0.549722
translocated promoter region (to activated MET oncogene)	TPR	215220_s_at	-0.496107	0.509677
brain expressed, X-linked 4	BEX4	215440_s_at	0.72525	-0.493437
glycogenin 2	GYG2	215695_s_at	0.802002	-0.588209
heat shock protein 90kDa beta (Grp94), member 1	HSP90B1	216450_x_at	-0.659622	0.518354
ATP synthase, H+ transporting, mitochondrial F1 complex, O subunit	ATP5O	216954_x_at	-0.556174	0.753949
isovaleryl-CoA dehydrogenase	IVD	216958_s_at	0.471635	-0.632258
transducin-like enhancer of split 4 (E(sp1) homolog, Drosophila)	TLE4	216997_x_at	-0.589544	0.627809
zinc finger protein, X-linked	ZFX	217176_s_at	0.494994	-0.731702
RNA binding motif protein 10	RBM10	217221_x_at	0.565072	-0.656952
ubiquitin specific peptidase 27, X-linked	USP27X	217605_at	0.484983	-0.478087
vacuolar protein sorting 35 homolog (S. cerevisiae)	VPS35	217727_x_at	0.474972	-0.538154
tRNA methyltransferase 11-2 homolog (S. cerevisiae)	TRMT112	217774_s_at	0.675195	-0.662291
nuclear protein localization 4 homolog (S. cerevisiae)	NPLOC4	217796_s_at	0.525028	-0.52614
chromosome 6 open reading frame 106	C6orf106	217925_s_at	0.665184	-0.488765
chromosome 16 open reading frame 80	C16orf80	217957_at	0.625139	-0.546162
nerve growth factor receptor (TNFRSF16) associated protein 1	NGFRAP1	217963_s_at	0.741935	-0.572859
bromodomain adjacent to zinc finger domain, 1A	BAZ1A	217985_s_at	-0.512792	0.716574
TMEM9 domain family, member B	TMEM9B	218065_s_at	0.588432	-0.576863
chromosome 17 open reading frame 62	C17orf62	218130_at	0.565072	-0.551502
DDRGK domain containing 1	DDRGK1	218159_at	0.481646	-0.665628
melanophilin	MLPH	218211_s_at	0.491657	-0.501446
chromosome 12 open reading frame 44	C12orf44	218214_at	0.538376	-0.583537
presenilin associated, rhomboid-like	PARL	218271_s_at	0.508343	-0.759066
NADH dehydrogenase (ubiquinone) 1 beta subcomplex, 11, 17.3kDa	NDUFB11	218320_s_at	0.625139	-0.488098
potassium channel tetramerisation domain containing 5	KCTD5	218474_s_at	0.48832	-0.4901
RNA terminal phosphate cyclase-like 1	RCL1	218544_s_at	0.478309	-0.69099
potassium channel tetramerisation domain containing 15	KCTD15	218553_s_at	0.521691	-0.650278
aurora kinase A interacting protein 1	AURKAIP1	218580_x_at	0.521691	-0.692992
DNA-damage regulated autophagy modulator 1	DRAM1	218627_at	0.468298	-0.648276
RAP2C, member of RAS oncogene family	RAP2C	218669_at	0.785317	-0.584872
XK, Kell blood group complex subunit-related family, member 8	XKR8	218753_at	0.468298	-0.482091
gon-4-like (C. elegans)	GON4L	218873_at	0.72525	-0.581535
chromosome 2 open reading frame 43	C2orf43	219008_at	-0.482759	0.501001
ring finger protein 121	RNF121	219021_at	0.625139	-0.595551
TP53RK binding protein	TPRKB	219030_at	-0.679644	0.521023
family with sequence similarity 158, member A	FAM158A	219203_at	0.791991	-0.580868
WD repeat domain 44	WDR44	219297_at	0.681869	-0.688988
fatty acid 2-hydroxylase	FA2H	219429_at	0.538376	-0.584205
EGF-like-domain, multiple 6	EGFL6	219454_at	0.822024	-0.590211
RAD54 homolog B (S. cerevisiae)	RAD54B	219494_at	-0.602892	0.486986
protein tyrosine phosphatase-like (proline instead of catalytic arginine), member A	PTPLA	219654_at	0.48832	-0.576863
chromosome 14 open reading frame 101	C14orf101	219757_s_at	-0.562848	0.601112
hect domain and RLD 5	HERC5	219863_at	0.481646	-0.683648
methylenetetrahydrofolate dehydrogenase (NADP+ dependent) 2-like	MTHFD2L	220346_at	-0.542825	0.631813
zinc finger protein 665	ZNF665	220760_x_at	-0.529477	0.660512
transmembrane protein 223	TMEM223	220934_s_at	-0.49277	0.517686
integral membrane protein 2C	ITM2C	221004_s_at	0.484983	-0.586207
coiled-coil domain containing 88A	CCDC88A	221078_s_at	-0.622914	0.507675
GC-rich sequence DNA-binding factor 1	GCFC1	221158_at	-0.753059	0.510345
E2F transcription factor 5, p130-binding	E2F5	221586_s_at	-0.58287	0.589766
mitochondrial carrier homolog 1 (C. elegans)	MTCH1	221619_s_at	0.468298	-0.5802
neuroligin 4, X-linked	NLGN4X	221933_at	0.621802	-0.56485
mitochondrial ribosomal protein L17	MRPL17	222216_s_at	0.508343	-0.600222
leucyl-tRNA synthetase	LARS	222427_s_at	0.54505	-0.473415
mitochondrial ribosomal protein L42	MRPL42	222466_s_at	0.645161	-0.574194
negative regulator of ubiquitin-like proteins 1	NUB1	222512_at	0.468298	-0.493437
SUMO1/sentrin/SMT3 specific peptidase 2	SENP2	222523_at	0.565072	-0.477419
misato homolog 1 (Drosophila)	MSTO1	222584_at	0.481646	-0.550834
RNA terminal phosphate cyclase-like 1	RCL1	222666_s_at	0.515017	-0.63693
phenylalanyl-tRNA synthetase, beta subunit	FARSB	223035_s_at	0.561735	-0.474082
chromosome 1 open reading frame 128	C1orf128	223124_s_at	0.484983	-0.636263
chromosome 1 open reading frame 57	C1orf57	223272_s_at	0.665184	-0.541491
chromosome 14 open reading frame 142	C14orf142	223273_at	-0.569522	0.538376
methyltransferase 11 domain containing 1	METT11D1	223528_s_at	0.541713	-0.493437
G protein-coupled receptor 89A /// G protein-coupled receptor 89B /// G protein-coupled receptor 89C	GPR89A /// GPR89B /// GPR89C	223531_x_at	0.515017	-0.573526
single stranded DNA binding protein 3	SSBP3	223635_s_at	-0.546162	0.478309
phosphoglucomutase 2	PGM2	223738_s_at	-0.499444	0.509677
brain expressed X-linked 2	BEX2	224367_at	0.625139	-0.588877
Ral GTPase activating protein, beta subunit (non-catalytic)	RALGAPB	224678_at	-0.506118	0.476307
mindbomb homolog 1 (Drosophila)	MIB1	224722_at	-0.512792	0.823359
ubiquitin family domain containing 1	UBFD1	224878_at	0.468298	-0.586207
Yes-associated protein 1	YAP1	224895_at	-0.592881	0.489655
LAG1 homolog, ceramide synthase 5	LASS5	224951_at	0.505006	-0.512125
hypothetical LOC389831	LOC389831	225046_at	-0.602892	0.487653
hypothetical LOC389831	LOC389831	225062_at	-0.652948	0.508343
phosphate cytidylyltransferase 1, choline, alpha	PCYT1A	225069_at	0.648498	-0.470745
2-oxoglutarate and iron-dependent oxygenase domain containing 1	OGFOD1	225110_at	0.528365	-0.602225
F-box and leucine-rich repeat protein 3	FBXL3	225132_at	0.494994	-0.713682
mitochondrial ribosomal protein L14	MRPL14	225201_s_at	0.508343	-0.595551
sulfiredoxin 1	SRXN1	225252_at	0.675195	-0.739043
zinc finger protein 317	ZNF317	225296_at	0.541713	-0.472747
zinc finger protein 511	ZNF511	225307_at	0.565072	-0.694327
isovaleryl-CoA dehydrogenase	IVD	225311_at	0.515017	-0.579533
chromosome 20 open reading frame 11	C20orf11	225376_at	0.668521	-0.514127
---	---	225494_at	0.661846	-0.484761
high-mobility group box 3	HMGB3	225601_at	0.842047	-0.490768
serine/threonine kinase 35	STK35	225649_s_at	0.678532	-0.552836
speckle-type POZ protein-like	SPOPL	225658_at	-0.522803	0.721246
pleckstrin homology-like domain, family B, member 2	PHLDB2	225688_s_at	-0.612903	0.627809
tetraspanin 33	TSPAN33	225775_at	0.568409	-0.512792
CKLF-like MARVEL transmembrane domain containing 7	CMTM7	226017_at	0.565072	-0.500779
copper metabolism (Murr1) domain containing 1	COMMD1	226024_at	0.668521	-0.592214
ELKS/RAB6-interacting/CAST family member 1	ERC1	226049_at	0.551724	-0.553504
mannosidase, endo-alpha-like	MANEAL	226132_s_at	0.832036	-0.602892
COBW domain containing 1	CBWD1	226193_x_at	-0.512792	0.521691
exocyst complex component 2	EXOC2	226270_at	0.695217	-0.510122
ethanolamine kinase 1	ETNK1	226432_at	-0.652948	0.626474
WD repeat domain 81	WDR81	226738_at	0.558398	-0.511457
EF-hand calcium binding domain 7	EFCAB7	226800_at	-0.46941	0.765962
family with sequence similarity 101, member B	FAM101B	226905_at	0.548387	-0.56218
transmembrane and tetratricopeptide repeat containing 1	TMTC1	226931_at	-0.546162	0.520356
WD repeat domain, phosphoinositide interacting 2	WIPI2	226986_at	0.695217	-0.574861
protein tyrosine phosphatase, receptor type, G	PTPRG	227126_at	-0.506118	0.547052
family with sequence similarity 199, X-linked	FAM199X	227133_at	0.618465	-0.624249
syntrophin, beta 2 (dystrophin-associated protein A1, 59kDa, basic component 2)	SNTB2	227312_at	-0.489433	0.57842
unc-13 homolog A (C. elegans)	UNC13A	227453_at	-0.662959	0.577753
taxilin gamma	TXLNG	227520_at	0.648498	-0.649611
leucine-rich repeats and calponin homology (CH) domain containing 2	LRCH2	227688_at	0.74861	-0.480089
ubiquitin-conjugating enzyme E2C binding protein	UBE2CBP	227790_at	-0.509455	0.593771
G protein-coupled receptor 176	GPR176	227846_at	0.625139	-0.674972
nucleosome assembly protein 1-like 5	NAP1L5	228062_at	0.718576	-0.535484
nucleosome assembly protein 1-like 5	NAP1L5	228063_s_at	0.648498	-0.501446
claudin 11	CLDN11	228335_at	-0.519466	0.695884
PWWP domain containing 2A	PWWP2A	228337_at	-0.546162	0.621802
---	---	228507_at	-0.509455	0.484316
phosphatidylinositol-3,4,5-trisphosphate-dependent Rac exchange factor 2	PREX2	228692_at	-0.496107	0.551057
pyruvate dehydrogenase kinase, isozyme 3	PDK3	228959_at	0.671858	-0.559511
spermatogenesis associated 5	SPATA5	229075_at	-0.489433	0.519021
interleukin 17 receptor D	IL17RD	229263_at	-0.689655	0.499666
erythrocyte membrane protein band 4.1 like 5	EPB41L5	229292_at	0.561735	-0.47475
zinc finger protein 680	ZNF680	229533_x_at	-0.532814	0.47564
---	---	229544_at	-0.546162	0.811346
---	---	230248_x_at	-0.496107	0.645829
regulatory factor X, 3 (influences HLA class II expression)	RFX3	230403_at	-0.67297	0.528365
FERM domain containing 5	FRMD5	230831_at	-0.542825	0.516352
Prickle homolog 1 (Drosophila)	PRICKLE1	232811_x_at	-0.709677	0.650501
transducin-like enhancer of split 4 (E(sp1) homolog, Drosophila)	TLE4	233575_s_at	-0.552836	0.636485
HAUS augmin-like complex, subunit 6	HAUS6	233655_s_at	-0.519466	0.61713
transmembrane protein 200A	TMEM200A	234994_at	-0.46941	0.512347
---	---	235280_at	0.481646	-0.567519
FUN14 domain containing 1	FUNDC1	235346_at	0.598443	-0.551502
SAM domain and HD domain 1	SAMHD1	235529_x_at	0.494994	-0.509455
SH3-domain kinase binding protein 1	SH3KBP1	235692_at	0.78198	-0.483426
protease, serine, 35	PRSS35	235874_at	-0.532814	0.476974
---	---	236350_at	-0.519466	0.538376
tumor protein D52	TPD52	236655_at	0.641824	-0.498109
Ribosomal modification protein rimK-like family member B	RIMKLB	236911_at	-0.46941	0.511012
pleckstrin homology-like domain, family B, member 2	PHLDB2	238419_at	-0.646274	0.501669
---	---	238420_at	-0.476085	0.609121
FANCD2/FANCI-associated nuclease 1	FAN1	239289_x_at	0.501669	-0.561513
zinc finger protein 286A	ZNF286A	239898_x_at	-0.622914	0.585762
zinc finger protein 440	ZNF440	241731_x_at	-0.632925	0.704561
KISS1 receptor	KISS1R	242517_at	0.698554	-0.579533
zinc finger, DHHC-type containing 21	ZDHHC21	243835_at	-0.646274	0.50901
ribosomal RNA processing 7 homolog A (S. cerevisiae)	RRP7A	33307_at	0.528365	-0.825139
cadherin, EGF LAG seven-pass G-type receptor 2 (flamingo homolog, Drosophila)	CELSR2	36499_at	0.611791	-0.556174
pecanex-like 2 (Drosophila)	PCNXL2	39650_s_at	-0.499444	0.632481
