# Supplementary material for: Tumorigenicity-associated characteristics of human iPS cell lines
Source: PLoS One. 2018 Oct 4;13(10):e0205022. doi: 10.1371/journal.pone.0205022 (PMC6171902; doi:10.1371/journal.pone.0205022)
Supplement: S6 Table — (XLSX) [file pone.0205022.s006.xlsx]

## Sheet: Sheet1
Table S6 Mutations assessed as a high or moderate impact and confirmed in the COSMIC cancer database
hiPSC lines	Mutations (types of mutation, amino acid change, gene name)	Number of mutations
201B7	2488153A>G (MISSENSE, K17R, TNFRSF14); 16256007T>C (MISSENSE, L1091P, SPEN ); 16259813A>G (MISSENSE, N2360D, SPEN); 120611964G>C (MISSENSE, C19W, NOTCH2); 178927410A>G (MISSENSE, I391M, PIK3CA); 106156163G>A (MISSENSE, G355D, TET2); 106156823C>T (MISSENSE, A575V, TET2); 106196951A>G (MISSENSE, I1762V, TET2); 187525020A>C (MISSENSE, S3554A, FAT1); 187538942T>G (MISSENSE, Q2933P, FAT1); 187627792T>…	65
253G1	2488153A>G (MISSENSE, K17R, TNFRSF14); 16256007T>C (MISSENSE, L1091P, SPEN ); 16259813A>G (MISSENSE, N2360D, SPEN); 120611964G>C (MISSENSE, C19W, NOTCH2); 178927410A>G (MISSENSE, I391M, PIK3CA); 106156163G>A (MISSENSE, G355D, TET2); 106156823C>T (MISSENSE, A575V, TET2); 106196951A>G (MISSENSE, I1762V, TET2); 187525020A>C (MISSENSE, S3554A, FAT1); 187538942T>G (MISSENSE, Q2933P, FAT1); 187627792T>…	65
409B2	2488153A>G (MISSENSE, K17R, TNFRSF14); 16256007T>C (MISSENSE, L1091P, SPEN ); 16259813A>G (MISSENSE, N2360D, SPEN); 120611964G>C (MISSENSE, C19W, NOTCH2); 120612002CGG>C (FRAME_SHIFT, P6, NOTCH2); 178927410A>G (MISSENSE, I391M, PIK3CA); 106156163G>A (MISSENSE, G355D, TET2); 106156823C>T (MISSENSE, A575V, TET2); 106196951A>G (MISSENSE, I1762V, TET2); 187525020A>C (MISSENSE, S3554A, FAT1); 18753894…	66
454E2	120611960C>T (MISSENSE, A21T, NOTCH2); 120611964G>C (MISSENSE, C19W, NOTCH2); 120612002CGG>C (FRAME_SHIFT, P6, NOTCH2); 29416366G>C (MISSENSE, D1529E, ALK); 29416481T>C (MISSENSE, K1491R, ALK); 100210342G>C (MISSENSE, T619S, AFF3); 10088406TAGTA>T (FRAME_SHIFT, L426, FANCD2); 142281612A>G (MISSENSE, M211T, ATR); 149238595C>CTTAA (FRAME_SHIFT, L400L, WWTR1); 106155751G>A (MISSENSE, V218M, TET2); 1…	62
HiPS-RIKEN-1A	16255644C>T (MISSENSE, A970V, SPEN); 16256007T>C (MISSENSE, L1091P, SPEN ); 16259813A>G (MISSENSE, N2360D, SPEN); 120611964G>C (MISSENSE, C19W, NOTCH2); 120612002CGG>C (FRAME_SHIFT, P6, NOTCH2); 29416366G>C (MISSENSE, D1529E, ALK); 29416481T>C (MISSENSE, K1491R, ALK); 10088406TAGTA>T (FRAME_SHIFT, L426, FANCD2); 138665029G>C (MISSENSE, A179G, FOXL2); 55593464A>C (MISSENSE, M541L, KIT); 55972974T>…	66
HiPS-RIKEN-2A	2488153A>G (MISSENSE, K17R, TNFRSF14); 16255644C>T (MISSENSE, A970V, SPEN); 16256007T>C (MISSENSE, L1091P, SPEN); 16259813A>G (MISSENSE, N2360D, SPEN); 120611964G>C (MISSENSE, C19W, NOTCH2); 120612002CGG>C (FRAME_SHIFT, P6, NOTCH2); 29416366G>C (MISSENSE, D1529E, ALK); 29416481T>C (MISSENSE, K1491R, ALK); 10088406TAGTA>T (FRAME_SHIFT, L426, FANCD2); 138665029G>C (MISSENSE, A179G, FOXL2); 14228161…	77
HiPS-RIKEN-12A	2488153A>G (MISSENSE, K17R, TNFRSF14); 120611964G>C (MISSENSE, C19W, NOTCH2); 120612002CGG>C (FRAME_SHIFT, P6, NOTCH2); 29416366G>C (MISSENSE, D1529E, ALK); 29416481T>C (MISSENSE, K1491R, ALK); 10088406TAGTA>T (FRAME_SHIFT, L426, FANCD2); 128204951C>T (MISSENSE, A164T, GATA2); 142178144C>T (MISSENSE, R2425Q, ATR); 142281612A>G (MISSENSE, M211T, ATR); 149238595C>CTTAA (FRAME_SHIFT, L400L, WWTR1); …	65
ATCC-DYR0100	2488153A>G (MISSENSE, K17R, TNFRSF14); 120611960C>T (MISSENSE, A21T, NOTCH2); 120611964G>C (MISSENSE, C19W, NOTCH2); 120612002CGG>C (FRAME_SHIFT, P6, NOTCH2); 29416366G>C (MISSENSE, D1529E, ALK); 29416481T>C (MISSENSE, K1491R, ALK); 10088406TAGTA>T (FRAME_SHIFT, L426, FANCD2); 142178144C>T (MISSENSE, R2425Q, ATR); 142281612A>G (MISSENSE, M211T, ATR); 55979558C>T (MISSENSE, V297I, KDR); 87685796T>…	61
ATCC-HYR0103	2488153A>G (MISSENSE, K17R, TNFRSF14); 16255644C>T (MISSENSE, A970V, SPEN); 16256007T>C (MISSENSE, L1091P, SPEN ); 16259813A>G (MISSENSE, N2360D, SPEN); 120611964G>C (MISSENSE, C19W, NOTCH2); 120612002CGG>C (FRAME_SHIFT, P6, NOTCH2); 29416366G>C (MISSENSE, D1529E, ALK); 47630353C>T (MISSENSE, T8M, MSH2); 10088406TAGTA>T (FRAME_SHIFT, L426, FANCD2); 105389119T>C (MISSENSE, N883D, CBLB); 55979558C>…	68
mc-iPS	2488153A>G (MISSENSE, K17R, TNFRSF14); 16255644C>T (MISSENSE, A970V, SPEN); 16256007T>C (MISSENSE, L1091P, SPEN ); 16259813A>G (MISSENSE, N2360D, SPEN); 120612002CGG>C (FRAME_SHIFT, P6, NOTCH2); 10088406TAGTA>T (FRAME_SHIFT, L426, FANCD2); 142178144C>T (MISSENSE, R2425Q, ATR); 142281612A>G (MISSENSE, M211T, ATR); 55593464A>C (MISSENSE, M541L, KIT); 55979558C>T (MISSENSE, V297I, KDR); 87690998A>G …	65
*Variants indicated in bold letters were assessed as a “high” impact by SnpEff software.
