# Supplementary material for: Tumorigenicity-associated characteristics of human iPS cell lines
Source: PLoS One. 2018 Oct 4;13(10):e0205022. doi: 10.1371/journal.pone.0205022 (PMC6171902; doi:10.1371/journal.pone.0205022)
Supplement: S7 Table — (XLSX) [file pone.0205022.s007.xlsx]

## Sheet: Sheet1
Table S7 Public allele frequency on mutations of COSMIC cancer genes observed in hiPSCs.
Position	Reference allele	Alternative allele	Change type	Effect impact	Functional class	Amin acid change	Gene name	Allele frequency_HGVD	Allele frequency_ExAC															-	-	-	-	-	-	-	-	-	-	-	-	-	-	-	-	-	-	-	-	-	-	-	-	-	-
2488153	A	G	SNP	MODERATE	MISSENSE	K17R	TNFRSF14	0.4822	0.544314
16255644	C	T	SNP	MODERATE	MISSENSE	A970V	SPEN	0.2649	0.130887
16256007	T	C	SNP	MODERATE	MISSENSE	L1091P	SPEN	0.3204	0.615361
16259813	A	G	SNP	MODERATE	MISSENSE	N2360D	SPEN	0.3212	0.614611
120611960	C	T	SNP	MODERATE	MISSENSE	A21T	NOTCH2	0.2809	0.363362
120611964	G	C	SNP	MODERATE	MISSENSE	C19W	NOTCH2	0.4835	0.449317
120612002	CGG	C	DEL	HIGH	FRAME_SHIFT	P6	NOTCH2	0.3808	0.405713
29416366	G	C	SNP	MODERATE	MISSENSE	D1529E	ALK	0.7075	0.46002
29416481	T	C	SNP	MODERATE	MISSENSE	K1491R	ALK	0.7094	0.331818
47630353	C	T	SNP	MODERATE	MISSENSE	T8M	MSH2	0.0192	0.0036
100210342	G	C	SNP	MODERATE	MISSENSE	T619S	AFF3	0.1535	-
10088406	TAGTA	T	DEL	HIGH	FRAME_SHIFT	L426	FANCD2	0.3601	-
105389119	T	C	SNP	MODERATE	MISSENSE	N883D	CBLB	-	0.0056223
128204951	C	T	SNP	MODERATE	MISSENSE	A164T	GATA2	0.3857	0.205616
138665029	G	C	SNP	MODERATE	MISSENSE	A179G	FOXL2	0.102	0.0791346
142178144	C	T	SNP	MODERATE	MISSENSE	R2425Q	ATR	0.1265	0.132787
142281612	A	G	SNP	MODERATE	MISSENSE	M211T	ATR	0.4243	0.553984
149238595	C	CTTAA	INS	HIGH	FRAME_SHIFT	L400L	WWTR1	0.203	0.100752
178927410	A	G	SNP	MODERATE	MISSENSE	I391M	PIK3CA	0.0035	0.0648829
55593464	A	C	SNP	MODERATE	MISSENSE	M541L	KIT	0.0412	0.0788897
55972974	T	A	SNP	MODERATE	MISSENSE	Q472H	KDR	0.4314	0.219826
55979558	C	T	SNP	MODERATE	MISSENSE	V297I	KDR	0.1161	0.10893
87685796	T	G	SNP	MODERATE	MISSENSE	F1356L	PTPN13	0.005	0.150314
87690998	A	G	SNP	MODERATE	MISSENSE	I1527M	PTPN13	0.393	0.17751
106155185	C	G	SNP	MODERATE	MISSENSE	P29R	TET2	0.2072	0.0605652
106155751	G	A	SNP	MODERATE	MISSENSE	V218M	TET2	0.0806	0.0549098
106156163	G	A	SNP	MODERATE	MISSENSE	G355D	TET2	-	0.0268101
106156187	C	T	SNP	MODERATE	MISSENSE	P363L	TET2	-	0.0482899
106156823	C	T	SNP	MODERATE	MISSENSE	A575V	TET2	-	0.0001072
106196829	T	G	SNP	MODERATE	MISSENSE	L1721W	TET2	0.0318	0.129073
106196951	A	G	SNP	MODERATE	MISSENSE	I1762V	TET2	0.2437	0.295124
126238924	A	T	SNP	MODERATE	MISSENSE	Q453L	FAT4	0.255	0.423374
126239986	C	T	SNP	MODERATE	MISSENSE	A807V	FAT4	0.2333	0.422201
126241335	C	G	SNP	MODERATE	MISSENSE	Q1257E	FAT4	0.2422	0.0851715
126370647	G	A	SNP	MODERATE	MISSENSE	D2826N	FAT4	0.1381	0.0361066
126372742	G	A	SNP	MODERATE	MISSENSE	G3524D	FAT4	0.4142	0.267328
187524503	A	T	SNP	MODERATE	MISSENSE	I3726N	FAT1	0.0059	0.0005471
187525020	A	C	SNP	MODERATE	MISSENSE	S3554A	FAT1	0.6848	0.427649
187531022	A	G	SNP	MODERATE	MISSENSE	V3334A	FAT1	0.3965	0.149658
187538942	T	G	SNP	MODERATE	MISSENSE	Q2933P	FAT1	0.6438	0.555382
187540635	T	G	SNP	MODERATE	MISSENSE	T2369P	FAT1	0.18	0.0635312
187540918	G	C	SNP	MODERATE	MISSENSE	D2274E	FAT1	0.1857	0.0635124
187542755	T	C	SNP	MODERATE	MISSENSE	N1662S	FAT1	0.3981	0.15166
187549428	C	T	SNP	MODERATE	MISSENSE	A1564T	FAT1	0.1844	0.0642027
187627792	T	C	SNP	MODERATE	MISSENSE	R1064G	FAT1	0.485	0.760903
187628398	C	G	SNP	MODERATE	MISSENSE	V862L	FAT1	0.4883	0.746001
187629140	G	C	SNP	MODERATE	MISSENSE	F614L	FAT1	0.4879	0.747571
187629538	C	T	SNP	MODERATE	MISSENSE	V482I	FAT1	0.1307	0.486464
187629770	A	C	SNP	MODERATE	MISSENSE	S404R	FAT1	0.2354	0.557585
187630590	G	A	SNP	MODERATE	MISSENSE	A131V	FAT1	0.2595	0.179797
236619	T	C	SNP	MODERATE	MISSENSE	V446A	SDHA	-	9.89e-05
256483	CTT	C	DEL	HIGH	FRAME_SHIFT	TL648	SDHA	0.0667	0.0134993
1254594	C	T	SNP	MODERATE	MISSENSE	A1062T	TERT	-	0.0361112
1294166	C	T	SNP	MODERATE	MISSENSE	A279T	TERT	-	0.0361112
31515657	G	A	SNP	MODERATE	MISSENSE	S321L	DROSHA	0.1728	0.43004
35861068	T	C	SNP	MODERATE	MISSENSE	I66T	IL7R	0.4164	0.627866
35871190	G	A	SNP	MODERATE	MISSENSE	V138I	IL7R	0.4915	0.651931
35876274	A	G	SNP	MODERATE	MISSENSE	I356V	IL7R	0.0772	0.244457
55264153	C	G	SNP	MODERATE	MISSENSE	G148R	IL6ST	0.0437	0.132222
112137003	G	A	SNP	MODERATE	MISSENSE	G253S	APC	0.0437	0.132222
112176756	T	A	SNP	MODERATE	MISSENSE	V1822D	APC	0.0041	1.68e-05
170336704	G	A	SNP	MODERATE	MISSENSE	A177T	RANBP17	0.0959	0.0053639
176637240	G	T	SNP	MODERATE	MISSENSE	V614L	NSD1	0.4986	0.176238
29911228	A	C	SNP	MODERATE	MISSENSE	E176A	HLA-A	0.0915	0.183645
29912028	AG	A	DEL	HIGH	FRAME_SHIFT	Q250	HLA-A	0.0508	0.422067
44232920	A	G	SNP	MODERATE	MISSENSE	V194A	NFKBIE	0.2186	0.0353913
44232977	G	A	SNP	MODERATE	MISSENSE	P175L	NFKBIE	0.2185	0.033245
55229255	G	A	SNP	MODERATE	MISSENSE	R521K	EGFR	0.6315	0.286963
73474825	G	C	SNP	MODERATE	MISSENSE	G552R	ELN	-	0.0711872
98533266	C	T	SNP	MODERATE	MISSENSE	P1360L	TRRAP	-	1.68e-05
137612913	CTGG	C	DEL	MODERATE	CODON_CHANGE_PLUS_CODON_DELETION	TS100S	CREB3L2	0.8355	0.691767
148525904	C	G	SNP	MODERATE	MISSENSE	D185H	EZH2	0.0921	0.078641
151945007	C	T	SNP	MODERATE	MISSENSE	G838S	KMT2C	0.4745	0.494446
151945204	G	A	SNP	MODERATE	MISSENSE	S772L	KMT2C	0.4228	0.486065
151970835	T	C	SNP	MODERATE	MISSENSE	I323V	KMT2C	-	0.0018389
151970856	T	A	SNP	MODERATE	MISSENSE	T316S	KMT2C	0.5451	0.527605
151970877	G	A	SNP	MODERATE	MISSENSE	P309S	KMT2C	0.2091	0.11133
151970931	G	A	SNP	MODERATE	MISSENSE	L291F	KMT2C	0.4152	0.499719
151970951	C	T	SNP	MODERATE	MISSENSE	R284Q	KMT2C	0.0261	0.0176765
17867185	A	T	SNP	MODERATE	MISSENSE	I1698L	PCM1	0.5	0.0431486
32617752	G	A	SNP	MODERATE	MISSENSE	E371K	NRG1	-	0.0115996
71039118	C	G	SNP	MODERATE	MISSENSE	M1282I	NCOA2	0.0778	0.0604717
5557708	T	C	SNP	MODERATE	MISSENSE	I241T	PDCD1LG2	0.1259	0.154884
21971161	T	C	SNP	MODERATE	MISSENSE	H66R	CDKN2A	0.0125	8.62e-05
35076755	G	A	SNP	MODERATE	MISSENSE	T297I	FANCG	0.1078	0.0177092
95179179	C	T	SNP	MODERATE	MISSENSE	S221N	OMD	0.0644	0.041831
98209594	G	A	SNP	MODERATE	MISSENSE	P1315L	PTCH1	0.6041	0.385465
98220308	G	A	SNP	MODERATE	MISSENSE	T1051M	PTCH1	-	0.0006215
135781205	T	C	SNP	MODERATE	MISSENSE	K587R	TSC1	0.0012	0.0187752
139400320	G	A	SNP	MODERATE	MISSENSE	A1343V	NOTCH1	-	0.0018814
139401233	C	T	SNP	MODERATE	MISSENSE	R1279H	NOTCH1	0.0073	0.0201243
43606856	G	A	SNP	MODERATE	MISSENSE	D489N	RET	0.0638	0.002073
51585385	C	T	SNP	MODERATE	MISSENSE	S511L	NCOA4	0.0118	0.0041083
76781905	GGAA	G	DEL	MODERATE	CODON_DELETION	E1097	KAT6B	0.4133	-
114925369	C	A	SNP	MODERATE	MISSENSE	P477T	TCF7L2	0.2165	0.0502831
123310871	A	G	SNP	MODERATE	MISSENSE	M186T	FGFR2	0.075	0.0473213
123353315	C	G	SNP	MODERATE	MISSENSE	R6P	FGFR2	0.0279	0.0060658
46342259	A	AG	INS	HIGH	FRAME_SHIFT	R508R	CREB3L1	1	0.999983
64572018	T	C	SNP	MODERATE	MISSENSE	T541A	MEN1	0.7699	0.937775
95825374	TTGCTGCTGC	T	DEL	MODERATE	CODON_CHANGE_PLUS_CODON_DELETION	QQQQ604Q	MAML2	0.1571	-
108175462	G	A	SNP	MODERATE	MISSENSE	D1853N	ATM	0.0013	0.110139
108183167	A	G	SNP	MODERATE	MISSENSE	N1983S	ATM	0.9992	1
119156193	C	T	SNP	MODERATE	MISSENSE	L620F	CBL	0.0659	0.0028787
128782012	C	G	SNP	MODERATE	MISSENSE	Q282E	KCNJ5	0.9975	0.986479
6711144	ATCC	A	DEL	MODERATE	CODON_CHANGE_PLUS_CODON_DELETION	ED139D	CHD4	-	-
6777069	TTGC	T	DEL	MODERATE	CODON_CHANGE_PLUS_CODON_DELETION	QQ453Q	ZNF384	-	-
48367976	C	T	SNP	MODERATE	MISSENSE	G1336S	COL2A1	0.4683	0.149974
49446040	C	T	SNP	MODERATE	MISSENSE	A476T	KMT2D	0.0012	0.0282166
49448463	C	T	SNP	MODERATE	MISSENSE	R83Q	KMT2D	-	0.0277125
70925864	C	G	SNP	MODERATE	MISSENSE	G1934A	PTPRB	-	0.0416584
111856187	C	T	SNP	MODERATE	MISSENSE	R80C	SH2B3	-	0.0010273
111884608	T	C	SNP	MODERATE	MISSENSE	W262R	SH2B3	0.9983	0.662549
121416650	A	C	SNP	MODERATE	MISSENSE	I27L	HNF1A	0.5	0.353291
121435427	G	A	SNP	MODERATE	MISSENSE	S487N	HNF1A	0.5534	0.346507
121437382	A	G	SNP	MODERATE	MISSENSE	S574G	HNF1A	0.9954	0.995849
124824721	C	CGCCGCTGCT	INS	MODERATE	CODON_INSERTION	G1829GSSG	NCOR2	0.9994	0.992128
124887058	G	GGCT	INS	MODERATE	CODON_INSERTION	P510QP	NCOR2	-	-
124887058	G	GGCTGCT	INS	MODERATE	CODON_INSERTION	P510QQP	NCOR2	-	-
133245032	A	T	SNP	MODERATE	MISSENSE	F695I	POLE	-	0.0109684
133253995	G	A	SNP	MODERATE	MISSENSE	A252V	POLE	0.095	0.0856811
28578254	G	A	SNP	HIGH	NONSENSE	R973*	FLT3	-	3.3e-05
28624294	G	A	SNP	MODERATE	MISSENSE	T227M	FLT3	0.7512	0.598776
28674628	T	C	SNP	MODERATE	MISSENSE	D7G	FLT3	0.3408	-
32906480	A	C	SNP	MODERATE	MISSENSE	N289H	BRCA2	0.1368	0.0517837
32906729	A	C	SNP	MODERATE	MISSENSE	N372H	BRCA2	0.2234	0.27793
32911463	A	G	SNP	MODERATE	MISSENSE	N991D	BRCA2	0.1349	0.0534091
103528002	G	C	SNP	MODERATE	MISSENSE	D1104H	ERCC5	0.5552	0.277682
38061742	C	T	SNP	MODERATE	MISSENSE	A83T	FOXA1	0.8736	0.608413
62207557	C	T	SNP	MODERATE	MISSENSE	P582S	HIF1A	0.0551	0.0896555
62207575	G	A	SNP	MODERATE	MISSENSE	A588T	HIF1A	0.046	0.0097445
91295110	C	T	SNP	MODERATE	MISSENSE	T298M	BLM	0.0897	0.0085889
72821642	A	ACCGCCG	INS	MODERATE	CODON_CHANGE_PLUS_CODON_INSERTION	G3511GGG	ZFHX3	-	-
72822563	TTGCTGC	T	DEL	MODERATE	CODON_CHANGE_PLUS_CODON_DELETION	QQQ3202Q	ZFHX3	-	-
72831357	C	CTTG	INS	MODERATE	CODON_INSERTION	Q1741QQ	ZFHX3	-	-
72991712	GCCA	G	DEL	MODERATE	CODON_CHANGE_PLUS_CODON_DELETION	VA777A	ZFHX3	0.5	0.0374496
72991715	A	G	SNP	MODERATE	MISSENSE	V777A	ZFHX3	0.7442	-
72992667	C	G	SNP	MODERATE	MISSENSE	E460Q	ZFHX3	0.2418	0.0282048
72993831	A	C	SNP	MODERATE	MISSENSE	S72A	ZFHX3	0.2187	0.401418
72993860	G	A	SNP	MODERATE	MISSENSE	A62V	ZFHX3	0.0013	0.0394045
7579472	G	C	SNP	MODERATE	MISSENSE	P72R	TP53	0.6604	0.65996
29652944	A	G	SNP	MODERATE	MISSENSE	T1648A	NF1	0.0025	1.65e-05
37879588	A	G	SNP	MODERATE	MISSENSE	I655V	ERBB2	0.147	0.196357
40477064	C	G	SNP	MODERATE	MISSENSE	V461L	STAT3	-	0.0042455
41223094	T	C	SNP	MODERATE	MISSENSE	S1613G	BRCA1	0.3338	0.349571
41244000	T	C	SNP	MODERATE	MISSENSE	K1183R	BRCA1	0.3325	0.349005
41244435	T	C	SNP	MODERATE	MISSENSE	E1038G	BRCA1	0.3322	0.342866
41244936	G	A	SNP	MODERATE	MISSENSE	P871L	BRCA1	0.3343	0.41005
41246481	T	C	SNP	MODERATE	MISSENSE	Q356R	BRCA1	0.1667	0.0440706
56435885	G	T	SNP	MODERATE	MISSENSE	L418M	RNF43	0.4451	0.397196
56438301	G	A	SNP	MODERATE	MISSENSE	P231L	RNF43	0.0023	0.148302
56448297	C	T	SNP	MODERATE	MISSENSE	R117H	RNF43	0.3194	0.164077
56492800	T	C	SNP	MODERATE	MISSENSE	I47V	RNF43	0.5209	0.404801
63533087	C	G	SNP	MODERATE	MISSENSE	A603P	AXIN2	0.0492	0.0036101
63554591	G	A	SNP	MODERATE	MISSENSE	P50S	AXIN2	0.3218	0.473732
42529996	G	C	SNP	MODERATE	MISSENSE	V231L	SETBP1	0.0263	0.193413
42532606	G	A	SNP	MODERATE	MISSENSE	V1101I	SETBP1	0.3298	0.121197
42532693	C	A	SNP	MODERATE	MISSENSE	P1130T	SETBP1	0.2001	0.128842
1223125	C	G	SNP	MODERATE	MISSENSE	F354L	STK11	0.0513	0.0057572
1619350	C	T	SNP	MODERATE	MISSENSE	G431S	TCF3	0.2512	0.0974947
1621907	TGAG	T	DEL	MODERATE	CODON_CHANGE_PLUS_CODON_DELETION	SS294S	TCF3	-	0.0035731
4101018	G	T	SNP	MODERATE	MISSENSE	A235D	MAP2K2	-	-
17953950	G	C	SNP	MODERATE	MISSENSE	P151R	JAK3	-	0.0064903
31023821	G	T	SNP	MODERATE	MISSENSE	E1102D	ASXL1	-	0.0100913
28194274	C	T	SNP	MODERATE	MISSENSE	R753Q	MN1	-	-
28194933	T	TTGC	INS	MODERATE	CODON_CHANGE_PLUS_CODON_INSERTION	Q533QQ	MN1	-	-
41548008	A	G	SNP	MODERATE	MISSENSE	I997V	EP300	0.027	0.295928
15841230	C	CAGCCGG	INS	MODERATE	CODON_INSERTION	S439SRS	ZRSR2	-	-
44929077	C	A	SNP	MODERATE	MISSENSE	T726K	KDM6A	0.495	0.137596
66765158	T	TGCAGCA	INS	MODERATE	CODON_INSERTION	L57LQQ	AR	-	-
66765158	TGCAGCAGCAGCA	T	DEL	MODERATE	CODON_DELETION	LQQQQ57L	AR	0.0575	-
76937963	G	C	SNP	MODERATE	MISSENSE	Q929E	ATRX	0.5241	0.392361
76938923	G	C	SNP	MODERATE	MISSENSE	P609A	ATRX	-	0.0010851
14877404	C	T	SNP	MODERATE	MISSENSE	G335E	FANCB	0.8333	0.0639714
[truncated: 69 more columns]
